# Supplementary material for: Exogenous Putrescine Increases Heat Tolerance in Tomato Seedlings by Regulating Chlorophyll Metabolism and Enhancing Antioxidant Defense Efficiency
Source: Plants (Basel). 2022 Apr 11;11(8):1038. doi: 10.3390/plants11081038 (PMC9032913; doi:10.3390/plants11081038)
Supplement: Supplementary file 1 [file plants-11-01038-s001.zip]

Archive with 1 entries (1 files):
- plants-1611680-supplementary.pdf
